# Supplementary material for: Efficacy and safety of eszopiclone combined with drug therapy in the treatment of insomnia after stroke: A network meta-analysis and systematic review
Source: PLoS One. 2024 Feb 5;19(2):e0297064. doi: 10.1371/journal.pone.0297064 (PMC10843102; doi:10.1371/journal.pone.0297064)
Supplement: S1 Data — (XLSX) [file pone.0297064.s005.xlsx]

## Sheet: Sheet1
PSQI						the clinical total effective rate					MESSS
study	mean	sd	n	trt		study	d	n	trt		study	mean	sd	n	trt
1	-5.01	0.330454	43	1		1	34	43	1		1	-8.36	7.85684	34	1
1	-7.05	0.313209	43	2		1	41	43	2		1	-14.04	7.861	34	2
2	-7.71	2.9731	60	1		2	38	60	1		2	-8.22	7.16242	48	1
2	-10.57	3.00821	60	3		2	52	60	3		2	-12.6	7.3214	48	3
3	-5.5	5.57494	43	1		3	26	34	1		3	-6.45	7.75457	48	1
3	-7.6	6.05558	43	4		3	32	34	4		3	-13.62	7.7945	48	2
4	-6.15	1.83076	34	1		4	26	45	1
4	-11.3	1.84911	34	5		4	43	47	3
5	-3.98	4.69716	48	1		5	28	38	1
5	-7.26	4.56464	48	6		5	27	38	5
6	-4.04	2.61608	42	1		5	35	38	6
6	-7.87	2.74796	41	4		6	37	47	1
7	-4.46	5.61469	41	1		6	40	42	7
7	-7.11	5.3974	41	4		7	41	51	1
8	-6	2.63357	20	1		7	49	51	8
8	-9.5	2.51756	20	7		8	47	58	1
9	-5.12	1.06	45	1		8	56	60	3
9	-7.43	1.85	47	3		9	49	62	1
10	-5.94	2.7379	38	1		9	57	62	3
10	-5.32	2.65814	38	8		10	40	48	1
10	-8.38	2.46538	38	7		10	46	48	4
11	-5.43	2.48445	47	1
11	-8.68	2.21244	42	4
12	-3.97	2.71972	43	1
12	-5.84	2.56146	43	3
13	-6	2.65147	36	1
13	-9.47	2.56907	38	7
14	-1.82	2.19789	62	1
14	-5.92	1.96502	62	3
15	-4.92	1.48637	48	1
15	-10.65	1.43698	48	5

## Sheet: Sheet2
PSQI			the clinical total effective rate				MESSS
1	ESZ		1	ESZ			1	ESZ
2	ESZ+MIR		2	ESZ+MIR			2	ESZ+SDOL
3	ESZ+YXQNG		3	ESZ+YXQNC			3	ESZ+AGO
4	ESZ+SGJYC		4	ESZ+SDOL
5	ESZ+SDOL		5	FMT
6	ESZ+AGO		6	ESZ+FMT
7	ESZ+FMT		7	ESZ+SGJYC
8	FMT		8	ESZ+XFZYC
